# Supplementary material for: Viral Coinfections in Hospitalized Coronavirus Disease 2019 Patients Recruited to the International Severe Acute Respiratory and Emerging Infections Consortium WHO Clinical Characterisation Protocol UK Study
Source: Open Forum Infect Dis. 2022 Oct 10;9(11):ofac531. doi: 10.1093/ofid/ofac531 (PMC9619746; doi:10.1093/ofid/ofac531)
Supplement: ofac531_Supplementary_Data [file ofac531_supplementary_data.zip]

Archive with 3 entries (3 files):
- Vink_viral_coinfection_in_covid19_Supplementary_Figure 1.docx
- Vink_viral_coinfection_in_covid19_Supplementary_Table_1.docx
- Vink_viral_coinfection_in_covid19_Supplementary_Table_2.docx
